# Supplementary material for: Streamlining remote nanopore data access with slow5curl
Source: Gigascience. 2024 Apr 12;13:giae016. doi: 10.1093/gigascience/giae016 (PMC11010652; doi:10.1093/gigascience/giae016)
Supplement: giae016_Supplemental_Files [file giae016_supplemental_files.zip]

Archive with 2 entries (2 files):
- Slow5curl_Supplement.pdf
- SupplementaryTable3.pdf
